# Supplementary material for: Molecular Characteristics and Efficacy of 16D10 siRNAs in Inhibiting Root-Knot Nematode Infection in Transgenic Grape Hairy Roots
Source: PLoS One. 2013 Jul 16;8(7):e69463. doi: 10.1371/journal.pone.0069463 (PMC3712915; doi:10.1371/journal.pone.0069463)
Supplement: Table S1 — Mean fresh hairy root weight and numbers of nematode eggs per hairy root and per gram root observed in transgenic grape hairy root lines infected with root-knot nematodes. (XLSX) [file pone.0069463.s001.xlsx]

## Sheet: sheet1
Table S1. Mean fresh hairy root weight and numbers of nematode eggs per hairy root and per gram root observed in transgenic grape hairy root lines infected with root-knot nematodes.
			Root weight					Number of eggs/ per root					Number of eggs/ per gram root
Construct	Linea	Total obs	Overall mean (mg)	S.E.	Overall mean (log10)b	S.E. (Log10)		Overall mean	S.E.	Overall mean (log10)	S.E. (Log10)		Overall mean	S.E.	Overall mean (log10)	S.E. (Log10)
pART27 (control)	0	6	208.87	63.71	2.23	0.12		491.36	158.16	2.56	0.16		2655.2	812.6	3.33	0.12
pART27-42	1	9	339.65	67.35	2.45	0.1		214.71	43.94	2.27	0.08		858	177.4	2.82	0.13
pART27-42	3	6	477	128.91	2.59	0.13		464.77	97.75	2.61	0.1		1707.9	684.9	3.02	0.2
pART27-42	4	7	212.29	51.7	2.23	0.13		269.92	78.49	2.28	0.16		1282.6	265.7	3.05	0.09
pART27-42	5	10	203.57	72.18	2.13	0.12		110.88	14.36	2.01	0.06		1183.9	301.5	2.88	0.15
pART27-42	6	10	410.52	75.68	2.51	0.11		187.1	65.33	1.91	0.21		1001.6	534.2	2.4	0.27
pART27-42	11	7	549.98	61	2.72	0.05		466.71	213.75	2.34	0.23		963.6	463.9	2.62	0.25
pART27-42	12	9	447.41	114.8	2.49	0.15		128.12	67.62	1.8	0.16		499.8	186.6	2.31	0.23
pART27-42	14	6	316.78	65.93	2.45	0.1		626.8	232.04	2.64	0.16		3209	1595	3.19	0.23
pART27-42	15	10	247.13	29.3	2.36	0.06		428.81	95.95	2.52	0.11		1959.7	533.9	3.16	0.11
pART27-42	23	8	246.63	29.5	2.37	0.06		183.94	64.24	1.97	0.22		1026.7	436.9	2.6	0.26
pART27-42	24	9	345.44	107.66	2.4	0.14		562.84	98.78	2.69	0.1		2450.4	510.7	3.28	0.13
pART27-271	5	5	327.9	26.96	2.51	0.04		246.94	22.54	2.39	0.04		788	129.2	2.88	0.06
pART27-271	6	4	333.23	81.23	2.47	0.13		347.61	225.96	2.27	0.28		1137.3	726.2	2.8	0.27
pART27-271	8	6	275.3	62.84	2.39	0.09		179.86	47.63	2.18	0.11		874.2	293.7	2.79	0.17
pART27-271	13	9	325.23	56.14	2.46	0.08		109.3	24.96	1.93	0.12		357.2	97.8	2.48	0.08
pART27-271	20	3	482	153.64	2.62	0.18		24.01	9.01	1.33	0.15		54.8	14.1	1.7	0.13
pART27-271	23	4	299.5	50.11	2.46	0.07		575.88	223.1	2.43	0.43		2261.9	850.5	2.97	0.49
pART27-271	28	11	293.22	50.04	2.38	0.09		199.09	27.55	2.2	0.11		1084.4	334.4	2.83	0.13
pART27-271	30	10	254.2	39.76	2.35	0.08		292.9	114.22	2.19	0.16		1413.4	627.4	2.85	0.17
pART27-271	35	7	293.14	64.62	2.41	0.09		498.59	101.62	2.64	0.09		1927	380	3.23	0.09
pART27-271	88	9	424.22	132.39	2.41	0.17		320.39	66.89	2.41	0.11		2954.5	1527.9	3	0.24
a: Hairy root lines underlined were used in small RNA library construction and analysis
b: Numbers in bold were significantly higher (hairy root weight) than the control at P<0.01. Only transformed data were analyzed in mean comparisons.
