# Supplementary material for: Molecular Characteristics and Efficacy of 16D10 siRNAs in Inhibiting Root-Knot Nematode Infection in Transgenic Grape Hairy Roots
Source: PLoS One. 2013 Jul 16;8(7):e69463. doi: 10.1371/journal.pone.0069463 (PMC3712915; doi:10.1371/journal.pone.0069463)
Supplement: Table S2 — The top 51–100 small RNAs from four pART27-42 transgenic hairy root lines. (XLSX) [file pone.0069463.s002.xlsx]

## Sheet: Sheet1
Table S2. The top 51-100 small RNAs from four pART27-42 transgenic hairy root lines
small RNA ID	small RNA sequence	Sequence	GC%	No. of guide	No. of passenger	Guide/passenger
		length		ssRNA	ssRNA	ratio
16D10	GGCAAAAAGCCUAGUGGGCCAAAUCCUGGAGGAAAUAAUUGA	42	45.2
R51	GGCCAAAUCCUGGAGGAAAUAA	22	45.5	373	47	7.94
R52	CCAAAUCCUGGAGGAAAUAAU	21	38.1	255	138	1.85
R53	AAAAGCCUAGUGGGCCAAAUCCUG	24	50	80	307	0.26
R54	AAAGCCUAGUGGGCCAAAUC	20	50	375	8	46.88
R55	CCAAAUCCUGGAGGAAAUAA	20	40	335	40	8.38
R56	CCUAGUGGGCCAAAUCCUU	19	52.6	1	363	0
R57	UAGUGGGCCAAAUCCUGGAGU	21	52.4	2	348	0.01
R58	AAGCCUAGUGGGCCAAAU	18	50	341	3	113.67
R59	CUAGUGGGCCAAAUCC	16	56.3	30	312	0.1
R60	GUGGGCCAAAUCCUGGAGG	19	63.2	24	312	0.08
R61	AGCCUAGUGGGCCAAAU	17	52.9	289	24	12.04
R62	AAUCCUGGAGGAAAUAA	17	35.3	142	170	0.84
R63	UGGGCCAAAUCCUGGAGGAAAUA	23	47.8	244	54	4.52
R64	AUCCUGGAGGAAAUAAUUGA	20	35	40	251	0.16
R65	GGCCAAAUCCUGGAGGAAAUAAU	23	43.5	222	68	3.26
R66	AAUCCUGGAGGAAAUA	16	37.5	64	210	0.3
R67	AAAGCCUAGUGGGCCAAAUCCU	22	50	264	9	29.33
R68	UGGGCCAAAUCCUGGAGG	18	61.1	46	218	0.21
R69	CCUAGUGGGCCAAAUC	16	56.3	80	183	0.44
R70	AAAUCCUGGAGGAAAUAA	18	33.3	126	125	1.01
R71	1AAGUGGGCCAAAUCCUGGAGGA	22	54.5	249	0	>249
R72	GUGGGCCAAAUCCUGGA	17	58.8	238	7	34
R73	AAAUCCUGGAGGAAAUAAU	19	31.6	55	188	0.29
R74	1AUAGUGGGCCAAAUCCUGGAGGAA	24	50	242	0	>242
R75	CUAGUGGGCCAAAUCCUG	18	55.6	132	110	1.2
R76	AAGCCUAGUGGGCCAAAUCC	20	55	233	7	33.29
R77	GUGGGCCAAAUCCUGGAGGAAA	22	54.5	143	97	1.47
R78	AAAGCCUAGUGGGCCAAAU	19	47.4	237	1	237
R79	GCCAAAUCCUGGAGGAAA	18	50	181	51	3.55
R80	GCCAAAUCCUGGAGGAAAUAAUUG	24	41.7	106	124	0.85
R81	GGCCAAAUCCUGGAGGAAA	19	52.6	200	27	7.41
R82	AAUCCUGGAGGAAAUAAU	18	33.3	27	196	0.14
R83	CUAGUGGGCCAAAUCCUGG	19	57.9	28	195	0.14
R84	GGCCAAAUCCUGGAGGAAAU	20	50	185	34	5.44
R85	AGUGGGCCAAAUCCUGGAGGAAAU	24	50	109	104	1.05
R86	GGGCCAAAUCCUGGAGGAAA	20	55	175	32	5.47
R87	1GAGCCUAGUGGGCCAAAUCCUG	22	59.1	201	0	>201
R88	GUGGGCCAAAUCCUGGAGGA	20	60	179	22	8.14
R89	AGUGGGCCAAAUCCUG	16	56.3	61	138	0.44
R90	UAGUGGGCCAAAUCC	15	53.3	37	160	0.23
R91	CCUAGUGGGCCAAAUCCUGGAGGA	24	58.3	192	1	192
R92	UAGUGGGCCAAAUCCUGGAGGAA	23	52.2	166	27	6.15
R93	GUGGGCCAAAUCCUGGAGGAAAU	23	52.2	25	166	0.15
R94	AAAUCCUGGAGGAAAUA	17	35.3	56	130	0.43
R95	CCUAGUGGGCCAAAUCU	17	52.9	0	184	0
R96	1AUGGGCCAAAUCCUGGAGGAAAUA	24	45.8	183	0	>183
R97	GCCAAAUCCUGGAGGAAAUAAUU	23	39.1	74	104	0.71
R98	UAGUGGGCCAAAUCCUGGAUG	21	52.4	1	173	0.01
R99	CCUAGUGGGCCAAAU	15	53.3	131	41	3.2
R100	GCCAAAUCCUGGAGGAAAUAAU	22	40.9	123	38	3.24
1.Nucleotides underlined did not match to the stem sequence of pART27-42.
