# Supplementary material for: Molecular Characteristics and Efficacy of 16D10 siRNAs in Inhibiting Root-Knot Nematode Infection in Transgenic Grape Hairy Roots
Source: PLoS One. 2013 Jul 16;8(7):e69463. doi: 10.1371/journal.pone.0069463 (PMC3712915; doi:10.1371/journal.pone.0069463)
Supplement: Table S3 — Relative expression levels of the 16D10 gene, determined by Q-RT-PCR, in four pART27-271 and seven pART27-42 transgenic hairy root lines. (XLSX) [file pone.0069463.s003.xlsx]

## Sheet: Samples
Table S3. Relative expression levels of the 16D10 gene, determined by Q-RT-PCR, in four pART27-271 and seven pART27-42 transgenic hairy root lines1.
Q-RT-PCR Target	Hairy root lines	Relative expression value	Standard deviation
42bp 16D10 core region	pART27-271 Line 6	1.29543	0.149794
42bp 16D10 core region	pART-27-271 Line 14	2.26085	0.33527
42bp 16D10 core region	pART27-271 Line 30	1	0.0259311
42bp 16D10 core region	pART27-271 Line 88	0.943211	0.164482
42bp 16D10 core region	pART27-42 Line 1	724.077	0
42bp 16D10 core region	pART27-42 Line 5	244.954	19.1328
42bp 16D10 core region	pART27-42 Line 11	315.34	12.4705
42bp 16D10 core region	pART27-42 Line 12	935.629	76.5314
42bp 16D10 core region	pART27-42 Line 15	470.674	71.5779
42bp 16D10 core region	pART27-42 Line 23	906.824	211.833
42bp 16D10 core region	pART27-42 Line 24	1559	618.315
1.The relative abundance of the 16D10 expression was much lower in the pART27-271 hairy lines than the pART27-42 lines.
The same amount of mRNA from individual hairy root lines was used for reverse transcription.
Elongation factor alpha 1 (EC959059) was used as a house keeping gene (EFa1-F: GAACTGGGTGCTTGATAGGC, EFa1-R: AACCAAAATATCCGGAGTAAAAGA).
The 42 bp core region of the 16D10 gene was the target for Q-RT-PCR analysis (16D10-42-F:GGCAAAAAGCCTAGTGGGC, 16D10-42-R: TCAATTATTTCCTCCAGG).
The pART27-271 line 30 was used as the control sample for data standardization. Each Q-RT-PCR reaction was repeated three times.
