# Supplementary material for: Molecular Characteristics and Efficacy of 16D10 siRNAs in Inhibiting Root-Knot Nematode Infection in Transgenic Grape Hairy Roots
Source: PLoS One. 2013 Jul 16;8(7):e69463. doi: 10.1371/journal.pone.0069463 (PMC3712915; doi:10.1371/journal.pone.0069463)
Supplement: Table S4 — The small RNAs recovered from pART27-27 1hairy root lines. (XLSX) [file pone.0069463.s004.xlsx]

## Sheet: Sheet3
Table S4. The small RNAs recovered from pART27-271hairy root lines
Small				Location	Reads from two		Reads from four
RNA		Sequence		in 271bp	pART27-271		pART27-42
ID1	small RNA sequence	length	GC%	stem	lines		lines
Core	GGCAAAAAGCCUAGUGGGCCAAAUCCUGGAGGAAAUAAUUGA	42	45.2	133-174	guide	pass2	guide	pass
R1	UAGUGGGCCAAAUCCUGGAGG	21	57.1	144-164		61	643	78930
R5	AAAGCCUAGUGGGCCAAAUCC	21	52.4	138-158	6		6414	6
R6	AAUCCUGGAGGAAAUAAUUGA	21	33.3	154-174		6	1649	4657
R9	AAGCCUAGUGGGCCAAAUCCU	21	52.4	139-159	4	1	3981	70
R11	AGUGGGCCAAAUCCUGGAGG	20	60	145-164	1	3	75	3197
R16	AAUCCUGGAGGAAAUAAUUG	20	35	154-173		4	99	1693
R3	CUAGUGGGCCAAAUCCUGGAG	21	57.1	143-163		3	1393	6342
R4	AGCCUAGUGGGCCAAAUCCUG	21	57.1	140-160	3		6704	703
R7	GUGGGCCAAAUCCUGGAGGAA	21	57.1	146-166	3		5603	90
R8	UGGGCCAAAUCCUGGAGGAAA	21	52.4	147-167	3		5100	216
R12	AAAUCCUGGAGGAAAUAAUUG	21	33.3	153-173		3	136	2439
R2	CCUAGUGGGCCAAAUCCUGGA	21	57.1	142-162	2		9745	800
R15	UGGGCCAAAUCCUGGAGGAAAUAA	24	45.8	147-170	2		1978	16
R18	GCCUAGUGGGCCAAAUCCUGG	21	61.9	141-161		2	383	1318
R22	GUGGGCCAAAUCCUGGAGGAAAUA	24	50	146-169		2	415	722
R24	GGCCAAAUCCUGGAGGAAAUAAUU	24	41.2	149-172	2		744	327
R27	AAAUCCUGGAGGAAAUAAUUGAGG3	24	37.5	153-176		2	0	967
R30	AAAUCCUGGAGGAAAUAAUU	20	30	153-172		2	68	623
R10	GGCCAAAUCCUGGAGGAAAUA	21	47.6	149-169	1		3375	118
R14	GGGCCAAAUCCUGGAGGAAAUAAU	24	45.8	148-171	1		2308	21
R17	AAAGCCUAGUGGGCCAAAUCCUGG	24	54.2	138-161		1	38	1719
R21	CCUAGUGGGCCAAAUCC	17	58.8	142-158		1	222	1110
R23	UAGUGGGCCAAAUCCUGGAG	20	55	144-163		1	116	1012
R28	GGGCCAAAUCCUGGAGG	17	64.7	148-164		1	9	906
R31	CAAAUCCUGGAGGAAAUAAUU	21	33.3	152-171	1		564	117
R34	CCUAGUGGGCCAAAUCCUGG	20	60	142-161		1	435	237
R35	CUAGUGGGCCAAAUCCU	17	52.9	143-159		1	306	356
R36	GGCCAAAUCCUGGAGG	16	62.5	149-164		1	22	630
R40	UAGCCUAGUGGGCCAAAUCCUG	22	54.5	139-160		1	485	44
R42	UGGGCCAAAUCCUGGAGGAA	20	55	147-166	1		491	32
R43	GGGCCAAAUCCUGGAGGAAAU	21	52.4	148-168	1		454	56
R53	AAAAGCCUAGUGGGCCAAAUCCUG	24	50	137-160		1	80	307
R55	CCAAAUCCUGGAGGAAAUAA	20	40	151-170	1		335	40
R60	GUGGGCCAAAUCCUGGAGG	19	63.2	146-164		1	24	312
R61	AGCCUAGUGGGCCAAAU	17	52.9	140-156	1		289	24
R74	AUAGUGGGCCAAAUCCUGGAGGAA	24	50	143-166	1		242	0
R79	CCCAAAUCCUGGAGGAAA	18	50	150-167	1		181	51
R89	AGUGGGCCAAAUCCUG	16	56.3	145-160	1		61	138
Rn4	CAAAUCCUGGAGGAAAUAAUUG	22	36.4	152-173		1	4	76
Rn	CCAAAUCCUGGAGGAAAUA	19	42.1	151-169	1		54	50
Rn	GCCAAAUCCUGGAGGAAAUAAUU	23	39.1	150-172		1	73	105
Rn	UGGGCCAAAUCCUGG	15	60	147-161	1		54	16
Rn	UAGUGGGCCAAAUCCUGGA	19	52.6	144-162	1		78	49
Rn	CUAGUGGGCCAAAUC	15	53.3	143-157		1	2	122
Rn	CCUAGUGGGCCAAAUCCUUC	20	55	142-161		1	0	27
Rn	AGCCUAGUGGGCCAAA	16	56.3	140-155	1		32	14
Rn	AAGCCUAGUGGGCCAAAUCCUGG	23	56.5	139-161		1	24	120
Rn	GGAGGAAAUAAUUGA	15	33.3	160-174	1		5	20
Rl5	UCAAAAAUACCAUAAAGUUAA	21	19	3--23	1
Rl	GUUACUUUAAUGCUUUUGUCUG	22	31.8	94-115	1
Rl	CUGGAGGAAAUAAUUGAAGAA	21	33.3	158-178	1
Rl	AAAUAAUUGAAGAAAAAUGAUUGA	24	16.7	165-188		1
Rl	GAAGAAAAACGUUUAAAUUAA	21	19	187-207	1
Rl	UAAAUGGGAAAUAAUGGAAUUUA	23	21.7	212-234		1
Rl	AAUGGGAAAUAAUGGAAUUUAA	22	22.7	214-235	1
Rl	AAUAAUGGAAUUUAAAUUAA	20	10	221-240	1
Rl	UUUAAAUUAAGCUAAUUUUAAA	22	9.1	231-252		1
Rl	UAAGCUAAUUUUGAUGGUUUCCUU	24	29.2	238-261		1
1. Small RNA IDs were as listed in Table 2 and supplementary Table 2 for the top 100 small RNAs from pART27-42 lines.
2. "pass" refers to "passenger ssRNA".
3. Nucleotides underlined did not match to the stem sequence of pART27-271.
4. "Rn" refers to the small RNAs which were not among the top 100 small RNAs from pART27-42 lines.
5. "Rl" refers to the small RNAs which were unique to the long hairpin construct pART27-271.
